# Supplementary material for: How Much Can Product Reformulation Improve Diet Quality in Households with Children and Adolescents?
Source: Nutrients. 2019 Mar 14;11(3):618. doi: 10.3390/nu11030618 (PMC6470779; doi:10.3390/nu11030618)
Supplement: Supplementary file 1 [file nutrients-11-00618-s001.zip]

Archive with 4 entries (4 files):
- Table S4 Detailed Version of Table 5.pdf
- Table S1 Detailed Version of Table 1.pdf
- Table S2 Detailed Version of Table 2.pdf
- Table S3 Detailed Version of Tables 3 and 4.pdf
